# Supplementary material for: Chemokine CCL9 Is Upregulated Early in Chronic Kidney Disease and Counteracts Kidney Inflammation and Fibrosis
Source: Biomedicines. 2022 Feb 10;10(2):420. doi: 10.3390/biomedicines10020420 (PMC8962359; doi:10.3390/biomedicines10020420)
Supplement: Supplementary file 1 [file biomedicines-10-00420-s001.zip]

Archive with 1 entries (1 files):
- biomedicines-1591363-supplementary.pdf
